# Supplementary material for: Adult Multipotent Cardiac Progenitor-Derived Spheroids: A Reproducible Model of In Vitro Cardiomyocyte Commitment and Specification
Source: Cells. 2023 Jul 5;12(13):1793. doi: 10.3390/cells12131793 (PMC10341123; doi:10.3390/cells12131793)
Supplement: Supplementary file 1 [file cells-12-01793-s001.zip]

Archive with 1 entries (1 files):
- cells-2407492-supplementary.pdf
